# Supplementary material for: Fusion of Lysostaphin to an Albumin Binding Domain Prolongs Its Half-Life and Bactericidal Activity in the Systemic Circulation
Source: Molecules. 2019 Aug 9;24(16):2892. doi: 10.3390/molecules24162892 (PMC6719061; doi:10.3390/molecules24162892)
Supplement: Supplementary file 1 [file molecules-24-02892-s001.zip]

Archive with 4 entries (3 files):
- Supplementary/
- Supplementary/binding_to_albumin.zip
- Supplementary/Lst-ABD_DNA.fasta
- Supplementary/Lst-ABD_protein.fasta
