# Supplementary material for: Fusion of Lysostaphin to an Albumin Binding Domain Prolongs Its Half-Life and Bactericidal Activity in the Systemic Circulation
Source: Molecules. 2019 Aug 9;24(16):2892. doi: 10.3390/molecules24162892 (PMC6719061; doi:10.3390/molecules24162892)
Supplement: Supplementary file 1 [file molecules-24-02892-s001.zip › Supplementary/Lst-ABD_DNA.fasta]

>Lst-ABD
ATGGGATCCGCTGCTACCCACGAACACTCTGCTCAGTGGCTGAACAACTACAAAAAAGGT
TACGGTTACGGTCCGTACCCGCTGGGTATCAACGGTGGTATGCACTACGGCGTTGACTTC
TTCATGAACATCGGTACCCCGGTTAAAGCTATCTCTTCTGGTAAAATCGTTGAAGCAGGT
TGGTCTAACTACGGTGGTGGTAACCAGATCGGTCTGATCGAAAACGACGGTGTTCACCGT
CAGTGGTACATGCACCTGTCTAAATACAACGTTAAAGTTGGTGACTACGTTAAAGCTGGT
CAGATCATCGGTTGGTCTGGTTCTACGGGTTACTCTACCGCTCCGCACCTGCACTTCCAG
CGTATGGTTAACTCTTTCTCTAACTCTACCGCTCAGGACCCGATGCCGTTCCTGAAATCT
GCTGGTTACGGTAAAGCTGGTGGTACCGTTACCCCGACCCCGAACACCGGCTGGAAAACC
AACAAATACGGTACCCTGTACAAATCTGAATCTGCTTCTTTCACCCCGAACACCGACATC
ATCACCCGTACCACCGGCCCGTTCCGTTCTATGCCGCAGTCTGGTGTACTGAAAGCTGGT
CAGACCATCCACTACGACGAAGTTATGAAACAGGACGGTCACGTTTGGGTAGGTTACACC
GGCAACTCTGGTCAGCGTATCTACCTGCCGGTTCGTACTTGGAACAAATCTACTAACACC
CTGGGTGTTCTGTGGGGTACCATCAAAGGTAGATCCGGTTCTGGTTCTGGTTCTAAAGCT
ATCTTCGTTTTAAACGCTCAGCACGACGAAGCTGTTGACGCTAACTCTCTGGCTGAAGCT
AAAGTTCTGGCTAACCGTGAACTGGACAAATACGGTGTTTCTGACTACTACAAAAACCTG
ATCAACAACGCTAAAACCGTTGAAGGTGTTAAAGCTCTGATCGACGAAATCCTGGCTGCT
CTGCCGGCTCCAGGTTCTGGTTCTGGTTCCAGATCT
